# Supplementary material for: Imaging of Orthotopic Glioblastoma Xenografts in Mice Using a Clinical CT Scanner: Comparison with Micro-CT and Histology
Source: PLoS One. 2016 Nov 9;11(11):e0165994. doi: 10.1371/journal.pone.0165994 (PMC5102379; doi:10.1371/journal.pone.0165994)
Supplement: S1 File — (XLS) [file pone.0165994.s002.xls]

## Sheet: Blatt1
Tumor Volume Measurements				Measurements of mean CT number
Mouse	Clinical CT Volume Reader 1	Clinical CT Volume Reader 2		Clinical CT (Hounsfield Units)
4F	25.7	25.3		Tumor	SDev	Kontralateral	SDev	Air	SDev
9G	22.9	23		91.82	14.74	73.22	5.87	-1003.43	5.491
1H	39.9	40.2		142.4	9.26	106.36	11.733	-1000.28	3.63
3I	37.6	39.7		81.85	1.488	67.277	1.533	-1000.47	3.408
4J	5.7524	4.1489		78.462	3.62	73.417	4.833	-1004.46	4.519
7K	0.9319	0.2782		203.568	13.234	81.665	14.677	-1000.72	2.604
8K	0.8758	0.3159		132.902	11.009	54.959	5.063	-1002.85	1.213
6K	55.1	44.4		160.264	9.101	71.811	4.6	-968.058	76.256
3K	1.8057	0.6581		183.359	20.35	83.578	7.805	-998.017	2.787
	Micro-CT Volume Reader 1	Micro-CT Volume Reader 2		241.332	25.281	81.362	10.478	-1004.26	3.91
4F	30	28.6
9G	19.6	24.3
1H	41.2	35.6		Micro-CT (Arbitrary Units)
3I	20.6	33.2		Tumor	SDev	Konrtalateral	SDev	Air	SDev
4J	5.2688	4.026		248.086	11.485	212.151	11.279	-131.139	10.613
7K	0.49	0.4042		234.342	10.015	213.668	10.239	-132.191	10.729
8K	0.8402	0.449		270.524	10.793	224.828	11.371	-146.317	11.9
6K	53.8	51.3		242.014	10.34	225.978	10.191	-134.446	11.589
3K	1.7639	0.4898		250.628	11.657	218.92	11.142	-128.6	11.82
	Histology Volume Reader 1	Histology Volume Reader 2		220.812	13.049	190.788	12.721	-106.353	13.569
4F	20.74	22.52		216.214	13.757	203.998	13.477	-113.648	13.843
9G	21.02	20.77		172.123	14.21	151.04	13.864	-125.036	14.847
1H	23.08	23.13		174.903	13.535	156.746	13.411	-116.379	14.069
4J	1.66	1.706
7K	0.21	0.23
8K	0.03	0.05
6K	18.79	18.96
3K	0.49	0.48
3I	Histology not available
